# Supplementary material for: Clinical Utility of Pre-Therapeutic [18F]FDG PET/CT Imaging for Predicting Outcomes in Breast Cancer
Source: J Clin Med. 2023 Aug 24;12(17):5487. doi: 10.3390/jcm12175487 (PMC10488013; doi:10.3390/jcm12175487)
Supplement: Supplementary file 1 [file jcm-12-05487-s001.zip]

Archive with 1 entries (1 files):
- jcm-2498192-supplementary.pdf
